# Supplementary material for: Qubit vitrification and entanglement criticality on a quantum simulator
Source: Nat Commun. 2022 Dec 1;13:7395. doi: 10.1038/s41467-022-34982-3 (PMC9715663; doi:10.1038/s41467-022-34982-3)
Supplement: Supplementary file 2 — Source Data [file 41467_2022_34982_MOESM2_ESM.xlsx]

## Sheet: Figure 3
Figure 3
Experimental data
L = 8	n = 900 samples					L = 16	n = 900 samples					L = 24	n = 50 samples
alpha	q	standard error of the mean				alpha	q	standard error of the mean				alpha	q	standard error of the mean
0.125	0.0348418	0.000550551				0.0625	0.0424002	0.000482704				0.5	0.0585	0.00453
0.25	0.0271537	0.000436368				0.125	0.0425482	0.000486315				0.542	0.0686	0.00473
0.375	0.0189034	0.00102868				0.1875	0.0424306	0.000496874				0.583	0.0731	0.00534
0.5	0.0326958	0.0019919				0.25	0.0424007	0.000547445				0.625	0.0738	0.00557
0.625	0.0916667	0.00354295				0.3125	0.0441546	0.000668494				0.667	0.0825	0.00757
0.75	0.205278	0.00521224				0.375	0.0470756	0.000841029				0.708	0.103	0.0122
0.875	0.387917	0.00699179				0.4375	0.0507345	0.00106748				0.75	0.125	0.0138
1	0.655139	0.0105034				0.5	0.0568229	0.00137633				0.792	0.171	0.0238
1.125	0.825972	0.00919127				0.5625	0.0675791	0.00185643				0.833	0.221	0.0277
1.25	0.925278	0.00658353				0.625	0.0878554	0.00249904				0.875	0.305	0.03
1.375	0.968611	0.00443659				0.6875	0.10823	0.00339615				0.917	0.427	0.0292
1.5	0.986806	0.00285125				0.75	0.154329	0.00444559				0.958	0.569	0.0356
1.625	0.994306	0.00188058				0.8125	0.23648	0.00577571				1	0.706	0.0377
1.75	0.997778	0.00120921				0.875	0.354653	0.0072				1.04	0.782	0.0335
1.875	1	0				0.9375	0.515694	0.00863081				1.08	0.88	0.0272
2	1	0				1	0.673611	0.00927633				1.13	0.905	0.0231
						1.0625	0.809028	0.00835047				1.17	0.947	0.0158
						1.125	0.888403	0.00676581				1.21	0.968	0.0109
						1.1875	0.940694	0.00481676				1.25	0.982	0.00493
						1.25	0.965972	0.00345689				1.29	0.985	0.00473
						1.3125	0.975556	0.0029053				1.33	0.988	0.00362
						1.375	0.985625	0.00188168
						1.4375	0.990556	0.00134634
						1.5	0.991875	0.00130693
Classical simulation data
L = 8	n = 10000 samples					L = 16	n = 10000 samples					L = 24	n = 10000 samples
alpha	q	standard error of the mean				alpha	q	standard error of the mean				alpha	q	standard error of the mean
0	0.0380609	0.000182763				0	0.0417779	0.000143676				0	0.0416507	0.000118475
0.125	0.0339984	0.000162563				0.0625	0.0413469	0.000142932				0.0416667	0.0415753	0.000117099
0.25	0.026392	0.000128438				0.125	0.0416441	0.000144434				0.0833333	0.0416797	0.000118975
0.375	0.0197178	0.000324701				0.1875	0.0419201	0.00015374				0.125	0.0416432	0.000117951
0.5	0.0359831	0.000643282				0.25	0.0425962	0.000170323				0.166667	0.0418082	0.000119949
0.625	0.0961125	0.00105886				0.3125	0.0438875	0.000199659				0.208333	0.0420025	0.000125102
0.75	0.212325	0.00158662				0.375	0.0469196	0.000255651				0.25	0.0425087	0.00013455
0.875	0.406037	0.00224568				0.4375	0.0511169	0.000321601				0.291667	0.0430333	0.000145592
1	0.655312	0.00311887				0.5	0.0582572	0.000423321				0.333333	0.044326	0.000160362
1.125	0.8268	0.0027393				0.5625	0.0686617	0.000550983				0.375	0.0452702	0.000177593
1.25	0.918288	0.00205497				0.625	0.0847327	0.000734661				0.416667	0.0469463	0.000204337
1.375	0.962325	0.00144962				0.6875	0.1076	0.00100391				0.458333	0.0504533	0.000251966
1.5	0.98315	0.000980506				0.75	0.156924	0.00135787				0.5	0.0537274	0.000297762
1.625	0.992962	0.000629429				0.8125	0.242587	0.0017495				0.541667	0.0594245	0.000364032
1.75	0.99745	0.000374151				0.875	0.368236	0.00217632				0.583333	0.0667659	0.000437883
1.875	0.999162	0.000205616				0.9375	0.5249	0.00256198				0.625	0.0769109	0.000539373
2	0.99955	0.000160996				1	0.687669	0.00271929				0.666667	0.0920279	0.00068599
						1.0625	0.8091	0.00244126				0.708333	0.112088	0.0008672
						1.125	0.888656	0.00195771				0.75	0.141578	0.00113823
						1.1875	0.934781	0.00149517				0.791667	0.181623	0.00145224
						1.25	0.960237	0.00111306				0.833333	0.247232	0.00181514
						1.3125	0.9756	0.000801354				0.875	0.345653	0.00216909
						1.375	0.983369	0.000614978				0.916667	0.468855	0.00245293
						1.4375	0.988775	0.000443968				0.958333	0.605864	0.00258563
						1.5	0.991869	0.000340842				1	0.728751	0.00249877
						1.5625	0.993788	0.000282801				1.04167	0.825402	0.0021486
						1.625	0.995469	0.000207717				1.08333	0.888468	0.00171591
						1.6875	0.996494	0.000173836				1.125	0.924835	0.00137178
						1.75	0.997375	0.000129362				1.16667	0.948312	0.00104766
						1.8125	0.997925	0.000113711				1.20833	0.962792	0.000806799
						1.875	0.998331	0.000101915				1.25	0.971437	0.000630506
						1.9375	0.998637	9.17003e-05				1.29167	0.978021	0.000472172
						2	0.998906	8.24325e-05				1.33333	0.982292	0.00037663
												1.375	0.985146	0.000315421
												1.41667	0.987658	0.000265984
												1.45833	0.98945	0.00023882
												1.5	0.990996	0.000201911
												1.54167	0.992275	0.000186919
												1.58333	0.993254	0.000172253
												1.625	0.994096	0.000159989
												1.66667	0.994904	0.000147288
												1.70833	0.9956	0.00013646
												1.75	0.996142	0.000127226
												1.79167	0.996588	0.000119461
												1.83333	0.997008	0.000112771
												1.875	0.997479	0.000102271
												1.91667	0.997867	9.38968e-05
												1.95833	0.998163	8.69622e-05
												2	0.998458	7.99682e-05

## Sheet: Supplementary Figure 1
Supplementary Figure 1
Experimental data
L = 8	n = 900 samples	10000 shots				L = 16	n = 900 samples	25000 shots				L = 24	n = 50 samples	750000 shots
alpha	proportion of good shots	standard error of the mean				alpha	proportion of good shots	standard error of the mean				alpha	proportion of good shots	standard error of the mean
0.125	0.835034	0.00139107				0.0625	0.65127	0.00196227				0.5	0.00122376	8.10644e-05
0.25	0.674727	0.001792				0.125	0.415959	0.00205879				0.541667	0.000909813	6.14462e-05
0.375	0.534603	0.00161503				0.1875	0.280454	0.00132196				0.583333	0.00052472	3.74315e-05
0.5	0.449688	0.00143586				0.25	0.161378	0.000814158				0.625	0.000468027	3.2896e-05
0.625	0.361505	0.00122136				0.3125	0.107923	0.000678175				0.666667	0.000217253	1.3862e-05
0.75	0.329344	0.00121382				0.375	0.0698618	0.000511846				0.708333	0.00025656	1.98084e-05
0.875	0.323332	0.000926107				0.4375	0.0287189	0.000208979				0.75	0.000132773	8.57101e-06
1	0.283655	0.000899668				0.5	0.0209513	0.000154481				0.791667	0.00028072	1.29173e-05
1.125	0.241791	0.000747217				0.5625	0.0169725	0.000126331				0.833333	0.000116027	6.55509e-06
1.25	0.256892	0.000507259				0.625	0.0166871	0.000137431				0.875	0.000159227	6.85345e-06
1.375	0.253904	0.000499472				0.6875	0.0181012	0.000143779				0.916667	0.000125973	5.58524e-06
1.5	0.273233	0.000588778				0.75	0.0160308	0.000120652				0.958333	9.98933e-05	4.45207e-06
1.625	0.262054	0.000306765				0.8125	0.0143562	0.000112345				1	0.00010592	5.48481e-06
1.75	0.264056	0.000950017				0.875	0.0142652	0.000121694				1.04167	0.000103173	4.15341e-06
1.875	0.290238	0.000180367				0.9375	0.0125756	9.69704e-05				1.08333	6.90667e-05	4.11358e-06
2	0.267916	0.00030301				1	0.0129412	0.000140201				1.125	6.73067e-05	3.46714e-06
						1.0625	0.0112272	7.56764e-05				1.16667	0.000121653	4.88133e-06
						1.125	0.00852182	6.81257e-05				1.20833	0.000136213	8.03406e-06
						1.1875	0.0068036	8.778e-05				1.25	0.00012112	6.74645e-06
						1.25	0.00789018	5.04199e-05				1.29167	0.000135787	5.29775e-06
						1.3125	0.0126417	9.47959e-05				1.33333	0.000135173	6.0771e-06
						1.375	0.00860422	0.000159956
						1.4375	0.00556796	0.000110229
						1.5	0.0106417	0.000177639
